# Supplementary material for: Differentially Expressed MicroRNAs in Postpartum Breast Cancer in Hispanic Women
Source: PLoS One. 2015 Apr 13;10(4):e0124340. doi: 10.1371/journal.pone.0124340 (PMC4395255; doi:10.1371/journal.pone.0124340)
Supplement: S3 Table — List of all differentially expressed miRNAs across 56 Ella FFPE breast tumor samples processed. List illustrates the miRNA expression data from a quantitative RT-PCR after being analyzed on the R environment using the limma package. A positive log2 fold change represents a miRNA overexpressed in the early postpartum group. A negative log2 fold change represents a miRNA underexpressed in the early postpartum group. Results are sorted based on the adjusted p-value. The last column (Chromosomes) indicates on which chromosomes miRNAs are encoded. (XLS) [file pone.0124340.s003.xls]

## Sheet: S3 Table
miRNA ID	Log2 Fold Change	Log 2 Mean Expression	adj.P.Val	chromosomes
hsa-miR-138	2.33139	13.8371	0.00456937	chr3, chr16
hsa-miR-660	1.13702	15.8488	0.0264358	chrX
hsa-miR-31	1.3332	18.4468	0.0264358	chr9
hsa-miR-892a	-2.67071	8.95911	0.0264358	chrX
hsa-miR-135b	2.81278	15.5516	0.0264358	chr1
hsa-miR-500a	0.999215	13.4621	0.0264358	chrX, chrX
hsa-miR-19b	0.671505	22.5118	0.0264358	chr13, chrX
hsa-miR-199a-5p	-1.23574	21.1993	0.0264358	chr1, chr19
hsa-miR-17	1.08523	15.3136	0.0264358	chr13
hsa-miR-542-5p	-1.08192	14.0693	0.0264358	chrX
hsa-miR-362-3p	0.947588	5.66768	0.0334844	chrX
hsa-miR-106a	0.874461	21.1382	0.0389082	chrX
hsa-miR-454	1.37828	8.44732	0.0395058	chr17
hsa-miR-502-5p	0.816332	14.4907	0.0417002	chrX
hsa-miR-934	2.62134	12.172	0.0477066	chrX
hsa-miR-136	-0.991791	17.223	0.050831	chr14
hsa-miR-487b	-0.820507	15.0386	0.051568	chr14
hsa-miR-876-5p	2.16635	8.18679	0.051568	chr9
hsa-miR-876-3p	0.6275	5.49411	0.0577095	chr9
hsa-miR-302a	-1.73179	10.398	0.0577095	chr4
hsa-miR-199b-5p	-0.964996	20.1384	0.0577095	chr9
hsa-miR-539	-1.70802	8.78964	0.0577095	chr14
hsa-miR-577	1.77751	9.81036	0.0641144	chr4
hsa-miR-337-5p	-1.14437	13.9895	0.0643993	chr14
hsa-miR-146b-5p	0.665714	18.8777	0.0686038	chr10
hsa-miR-29b	-0.61212	21.6789	0.0707568	chr7, chr1
hsa-miR-146a	0.860947	20.3802	0.0707568	chr5
hsa-miR-301a	2.05703	11.5202	0.0793718	chr17
hsa-miR-127-3p	-0.856928	17.0439	0.0839645	chr14
hsa-miR-18a	1.02735	17.0682	0.103697	chr13
hsa-miR-505	0.609537	16.1493	0.103697	chrX
hsa-miR-449a	-3.36111	13.7314	0.103697	chr5
hsa-miR-502-3p	0.460656	15.7552	0.103697	chrX
hsa-miR-377	-0.970673	15.1445	0.110236	chr14
hsa-miR-193b	-0.733106	20.5629	0.110236	chr16
hsa-let-7e	0.9633	17.0452	0.115109	chr19
hsa-miR-342-3p	-0.856065	21.3487	0.124795	chr14
hsa-miR-335	-1.3574	13.6859	0.124795	chr7
hsa-miR-429	1.13015	14.8904	0.124795	chr1
hsa-miR-455-3p	0.65016	18.3316	0.124795	chr9
hsa-miR-16	1.40622	7.24643	0.124795	chr13, chr3
hsa-miR-495	-0.785507	14.5412	0.124795	chr14
hsa-miR-296-3p	-1.66479	9.97839	0.124795	chr20
hsa-miR-375	-1.63704	18.8475	0.124795	chr2
hsa-miR-133b	-1.03735	13.7143	0.124795	chr20, chr18
hsa-miR-432	-1.24891	13.0159	0.130826	chr14
hsa-miR-513c	0.728866	5.63393	0.130826	chrX
hsa-miR-485-3p	-0.663066	14.3289	0.130826	chr14
hsa-miR-18b	0.840675	17.3621	0.139936	chrX
hsa-miR-205	1.06998	22.005	0.14036	chr1
hsa-miR-99a	-0.650928	21.4709	0.14036	chr21
hsa-let-7a	1.55785	16.9561	0.140947	chr22, chr9, chr11
hsa-miR-142-3p	0.790706	21.3468	0.140947	chr17
hsa-miR-376a	-0.710816	14.6393	0.152788	chr14, chr14
hsa-miR-383	1.56891	6.56036	0.160345	chr8
hsa-miR-589	-1.24154	11.9109	0.160345	chr7
hsa-miR-411	-1.01661	14.1489	0.160345	chr14
hsa-miR-516a-5p	1.59679	6.50536	0.160345	chr19, chr19
hsa-miR-223	0.598417	19.6445	0.160345	chrX
hsa-miR-423-3p	-0.368708	19.6818	0.168531	chr17
hsa-miR-301b	1.00426	12.4623	0.173598	chr22
hsa-miR-1296	-1.34453	13.022	0.173598	chr10
hsa-miR-34a	-0.422482	20.5773	0.192117	chr1
hsa-miR-598	0.72197	14.1854	0.192117	chr8
hsa-miR-19a	1.24387	15.3164	0.19999	chr13
hsa-miR-487a	-1.36871	11.3398	0.201011	chr14
hsa-miR-514	0.793439	13.0718	0.231182	chrX, chrX, chrX
hsa-miR-197	-1.06698	17.4336	0.232329	chr1
hsa-miR-548l	0.625479	5.91625	0.239287	chr11
hsa-miR-9	1.46025	13.8118	0.251811	chr15, chr5, chr1
hsa-miR-296-5p	-0.748188	15.8221	0.251811	chr20
hsa-miR-379	-0.797864	12.2827	0.251811	chr14
hsa-miR-455-5p	1.13069	16.2709	0.251811	chr9
hsa-miR-409-5p	-1.06659	12.0548	0.251811	chr14
hsa-miR-370	-1.20736	12.6686	0.251811	chr14
hsa-miR-152	-0.408502	18.9473	0.251811	chr17
hsa-miR-100	-0.838944	16.663	0.251811	chr11
hsa-miR-769-5p	-0.425056	15.6223	0.251811	chr19
hsa-miR-877	0.58243	12.4996	0.251811	chr6
hsa-miR-126	-0.376718	22.2602	0.251811	chr9
hsa-miR-194	0.43643	17.1989	0.256209	chr1, chr11
hsa-miR-215	0.443519	16.4561	0.257871	chr1
hsa-miR-1	-1.01657	13.1729	0.257871	chr18, chr20
hsa-miR-30e	1.05567	13.6877	0.257871	chr1
hsa-miR-374a	0.32604	18.8307	0.257871	chrX
hsa-miR-188-5p	0.529846	14.293	0.264051	chrX
hsa-miR-548a-5p	1.23532	6.66893	0.264051	chr8
hsa-miR-149	-1.1617	17.0866	0.264051	chr2
hsa-miR-544	-1.28199	7.0275	0.282574	chr14
hsa-miR-202	-0.979804	6.87679	0.290492	chr10
hsa-miR-129-3p	-0.929367	8.67982	0.302753	chr11
hsa-miR-519a	1.96694	10.2504	0.307799	chr19, chr19
hsa-miR-1185	-1.10895	10.7061	0.309237	chr14, chr14
hsa-miR-190b	-1.97863	13.5086	0.309237	chr1
hsa-miR-190	0.409758	14.6177	0.309237	chr15
hsa-miR-887	-0.664456	14.3788	0.31496	chr5
hsa-miR-590-5p	1.19113	16.0827	0.315092	chr7
hsa-miR-22	-1.72886	21.1313	0.315099	chr17
hsa-miR-451	-2.3135	19.8227	0.315099	chr17
hsa-miR-433	-0.465855	14.1718	0.315099	chr14
hsa-miR-199a-3p	-0.604545	22.6371	0.322453	chr9, chr19, chr1
hsa-miR-148a	1.13906	18.2425	0.322453	chr7
hsa-miR-28-5p	-0.960527	18.7468	0.322453	chr3
hsa-let-7d	0.255814	20.7616	0.322453	chr9
hsa-miR-10a	-0.588572	15.2748	0.322453	chr17
hsa-miR-769-3p	-0.831765	12.4075	0.322453	chr19
hsa-miR-486-3p	1.19474	10.398	0.322453	chr8, chr8
hsa-miR-33a	1.15966	11.8688	0.322453	chr22
hsa-miR-145	-0.50671	22.8591	0.322453	chr5
hsa-miR-155	0.476872	18.7607	0.325287	chr21
hsa-miR-331-5p	-0.815361	10.7341	0.327903	chr12
hsa-miR-27a	0.470619	19.6877	0.327903	chr19
hsa-miR-106b	0.357549	18.5225	0.327903	chr7
hsa-miR-452	0.825762	14.853	0.327903	chrX
hsa-miR-548h	-0.98297	6.91893	0.341506	chr8, chr17, chr14, chr16
hsa-miR-450b-5p	-0.704599	6.33643	0.341506	chrX
hsa-miR-592	-1.14707	10.3234	0.358083	chr7
hsa-miR-195	0.924053	14.9241	0.367663	chr17
hsa-miR-203	0.777848	17.7559	0.386008	chr14
hsa-miR-629	-0.349155	14.9325	0.392205	chr15
hsa-miR-135a	0.92117	16.265	0.396518	chr12, chr3
hsa-miR-92a	1.19896	20.5505	0.40978	chr13, chrX
hsa-miR-532-3p	0.726554	16.8966	0.417642	chrX
hsa-miR-628-5p	0.672399	11.023	0.422026	chr15
hsa-miR-127-5p	-0.773408	12.9725	0.422026	chr14
hsa-miR-224	0.99574	15.068	0.422026	chrX
hsa-miR-328	-0.29347	16.6441	0.422026	chr16
hsa-miR-137	1.26779	9.48964	0.422026	chr1
hsa-miR-181b	-1.48143	18.1143	0.422026	chr9, chr1
hsa-miR-191	-0.355112	21.5773	0.422026	chr3
hsa-miR-548k	1.11385	9.81018	0.422026	chr11
hsa-miR-642a	-0.600599	14.1689	0.425749	chr19
hsa-miR-299-3p	-0.998333	9.79464	0.426091	chr14
hsa-miR-29c	-1.43164	21.7413	0.426091	chr1
hsa-miR-338-3p	-0.913723	16.1964	0.427714	chr17
hsa-miR-361-5p	-0.718897	8.81518	0.441038	chrX
hsa-miR-204	0.707376	7.11679	0.44351	chr9
hsa-miR-132	-0.973537	17.085	0.44351	chr17
hsa-miR-501-5p	0.303447	14.6075	0.44351	chrX
hsa-miR-140-5p	0.238025	18.2621	0.44351	chr16
hsa-miR-576-3p	0.790382	10.6329	0.44351	chr4
hsa-miR-664	0.367157	20.1532	0.44351	chr1
hsa-miR-222	0.881436	19.765	0.44351	chrX
hsa-miR-26a	-0.341888	22.1195	0.44351	chr3, chr12
hsa-miR-32	0.334858	17.5984	0.44351	chr9
hsa-miR-342-5p	-0.518062	15.845	0.449991	chr14
hsa-miR-186	0.284612	18.0655	0.449991	chr1
hsa-miR-196a	-0.962541	18.0804	0.451609	chr12, chr17
hsa-let-7b	-0.332405	23.3966	0.451609	chr22
hsa-miR-1249	-0.831452	14.5612	0.451609	chr22
hsa-miR-150	0.583862	21.3952	0.451791	chr19
hsa-miR-665	0.514704	14.7238	0.463918	chr14
hsa-miR-329	-0.923961	11.9763	0.466709	chr14, chr14
hsa-miR-488	1.00319	9.01143	0.466709	chr1
hsa-miR-532-5p	0.914587	16.7686	0.466709	chrX
hsa-miR-493	-0.383114	13.3739	0.485455	chr14
hsa-miR-30d	0.268816	18.1048	0.485624	chr8
hsa-miR-330-5p	0.814222	12.5004	0.485624	chr19
hsa-miR-490-3p	0.677696	11.2484	0.485624	chr7
hsa-miR-651	-0.597012	9.32607	0.485624	chrX
hsa-miR-219-5p	0.331714	14.5736	0.485624	chr9, chr6
hsa-miR-381	-0.29961	12.8425	0.485624	chr14
hsa-miR-298	-0.726874	6.99821	0.485624	chr20
hsa-miR-323-3p	-0.758136	12.1477	0.485624	chr14
hsa-miR-10b	-0.838753	15.9382	0.485624	chr2
hsa-miR-494	-0.696544	10.013	0.485624	chr14
hsa-miR-766	-0.23838	15.0077	0.485624	chrX
hsa-miR-146b-3p	0.307301	13.355	0.485624	chr10
hsa-miR-212	-0.602894	12.1834	0.498891	chr17
hsa-miR-615-3p	-0.758492	15.6298	0.50892	chr12
hsa-miR-200a	-0.323104	19.988	0.50892	chr1
hsa-miR-193a-3p	-0.312	15.2662	0.50892	chr17
hsa-miR-942	0.720978	11.0971	0.50892	chr1
hsa-miR-758	0.564677	11.6504	0.52389	chr14
hsa-miR-33b	-0.680971	14.3354	0.530556	chr17
hsa-miR-181d	0.583828	14.58	0.530601	chr19
hsa-miR-210	0.359684	18.6352	0.532258	chr11
hsa-miR-153	-0.376216	13.872	0.532258	chr7, chr2
hsa-miR-24	0.164361	23.3598	0.532258	chr19, chr9
hsa-miR-545	-0.557003	11.8945	0.532258	chrX
hsa-miR-331-3p	0.871941	15.7114	0.532258	chr12
hsa-miR-490-5p	0.495371	6.12339	0.534425	chr7
hsa-let-7f	-0.590431	20.8546	0.542042	chr9, chrX
hsa-miR-641	0.746967	7.92304	0.543079	chr19
hsa-miR-520a-3p	0.681434	7.11821	0.543246	chr19
hsa-miR-499-5p	0.689571	10.2209	0.552263	chr20
hsa-miR-503	-0.418446	15.5553	0.556308	chrX
hsa-miR-760	-0.398503	12.2348	0.561878	chr1
hsa-miR-324-5p	-0.204922	18.0861	0.563195	chr17
hsa-miR-409-3p	-0.540704	15.4091	0.565407	chr14
hsa-miR-549	-0.302171	5.44482	0.565933	chr15, chr15
hsa-miR-425	-0.28671	19.9387	0.565933	chr3
hsa-miR-376b	-0.62677	13.3555	0.568201	chr14
hsa-miR-105	1.08721	8.72518	0.568201	chrX, chrX
hsa-miR-208a	-0.193892	5.45036	0.575132	chr14
hsa-miR-28-3p	0.161056	18.2577	0.577704	chr3
hsa-miR-200b	0.735355	20.8702	0.578955	chr1
hsa-miR-1179	-0.404735	11.6859	0.580641	chr15
hsa-miR-720	-1.49036	28.8282	0.583782	chr3
hsa-let-7c	-0.177192	22.6093	0.605798	chr21
hsa-miR-520a-5p	-0.672812	6.81393	0.611367	chr19
hsa-miR-124	-0.768602	10.6702	0.620887	chr8, chr20, chr8
hsa-miR-30b	0.175494	22.0963	0.620887	chr8
hsa-miR-365	-0.584875	20.0613	0.62272	chr16, chr17
hsa-miR-496	0.618527	9.91929	0.623374	chr14
hsa-miR-130b	0.223389	16.6782	0.627492	chr22
hsa-miR-582-3p	0.598558	10.0045	0.627587	chr5
hsa-miR-576-5p	0.32828	13.5502	0.64006	chr4
hsa-miR-873	0.761084	9.29518	0.64006	chr9
hsa-miR-615-5p	-0.479247	10.0237	0.64006	chr12
hsa-miR-548c-5p	-0.296096	12.9332	0.64006	chr12
hsa-miR-125a-3p	0.454653	14.2221	0.642898	chr19
hsa-miR-421	-0.18875	15.8455	0.649504	chrX
hsa-miR-1271	0.400361	14.8682	0.649504	chr5
hsa-miR-376c	-0.455383	17.1089	0.649504	chr14
hsa-miR-216b	-0.475217	9.62429	0.666501	chr2
hsa-miR-20a	-0.612229	21.4007	0.677482	chr13
hsa-miR-573	0.31369	6.35964	0.681301	chr4
hsa-miR-941	0.324418	13.6975	0.70718	chr20, chr20, chr20, chr20, chr20
hsa-miR-302b	-0.331125	5.74661	0.70718	chr4
hsa-miR-337-3p	0.570227	16.188	0.70718	chr14
hsa-miR-548j	-0.611921	8.73446	0.70718	chr22
hsa-miR-1247	-0.451148	13.2827	0.707404	chr14
hsa-miR-187	0.78575	12.6195	0.707404	chr18
hsa-miR-154	-0.409106	14.8139	0.707404	chr14
hsa-miR-93	0.177889	21.135	0.707404	chr7
hsa-miR-501-3p	0.159993	15.0595	0.707404	chrX
hsa-miR-148b	-0.154243	18.1818	0.707404	chr12
hsa-miR-128	-0.38384	16.5521	0.710613	chr3, chr2
hsa-miR-643	-0.387012	14.0036	0.711509	chr19
hsa-miR-424	0.546195	18.6036	0.711612	chrX
hsa-miR-378	0.16964	18.3182	0.711612	chr5
hsa-miR-188-3p	0.204043	13.5764	0.711612	chrX
hsa-miR-361-3p	0.125854	16.2184	0.720516	chrX
hsa-miR-431	-0.211028	13.353	0.726151	chr14
hsa-miR-340	0.425865	12.1638	0.726151	chr5
hsa-miR-29a	0.119525	21.9023	0.726151	chr7
hsa-miR-130a	-0.152733	20.0402	0.726151	chr11
hsa-miR-185	0.5312	17.565	0.726151	chr22
hsa-miR-486-5p	-0.30139	15.9871	0.726151	chr8, chr8
hsa-miR-548b-3p	0.499125	11.252	0.726151	chr6
hsa-miR-7	0.518729	13.3791	0.726151	chr9, chr15, chr19
hsa-miR-122	-0.306119	6.31714	0.726151	chr18
hsa-miR-95	0.459103	15.4629	0.726151	chr4
hsa-miR-15a	0.518047	21.4159	0.726151	chr13
hsa-miR-26b	0.560782	18.0182	0.726151	chr2
hsa-miR-182	0.39849	17.2302	0.740424	chr7
hsa-miR-23a	0.527745	23.1777	0.740424	chr19
hsa-miR-654-5p	-0.426549	9.79821	0.740424	chr14
hsa-miR-671-3p	0.332818	13.1516	0.740424	chr7
hsa-miR-497	-0.130207	20.7952	0.740424	chr17
hsa-miR-34c-5p	-0.35884	14.2936	0.743963	chr11
hsa-miR-92b	0.210193	15.2621	0.748417	chr1
hsa-let-7i	0.427971	21.6745	0.748417	chr12
hsa-miR-744	0.393889	14.9825	0.749793	chr17
hsa-miR-602	0.35147	10.5055	0.75443	chr9
hsa-miR-652	0.70749	18.0957	0.75443	chrX
hsa-miR-671-5p	-0.285631	14.1318	0.760727	chr7
hsa-miR-192	-0.408399	16.0375	0.76466	chr11
hsa-miR-181c	-0.158395	15.935	0.76466	chr19
hsa-miR-27b	-0.176924	20.2957	0.76466	chr9
hsa-miR-30c	0.0994331	21.8637	0.76466	chr6, chr1
hsa-miR-582-5p	0.291391	13.8943	0.76466	chr5
hsa-miR-140-3p	0.33707	18.7193	0.76466	chr16
hsa-miR-1252	-0.105473	5.31821	0.76466	chr12
hsa-miR-214	-0.408377	20.6523	0.767349	chr1
hsa-miR-889	0.387233	11.0107	0.786848	chr14
hsa-miR-628-3p	0.179811	12.4395	0.786848	chr15
hsa-miR-556-5p	-0.299872	7.14536	0.786848	chr1
hsa-miR-636	-0.185698	11.6421	0.786848	chr17
hsa-miR-217	0.421789	7.67679	0.792319	chr2
hsa-miR-96	-0.164753	19.0954	0.792319	chr7
hsa-miR-208b	-0.216442	5.92589	0.792319	chr14
hsa-miR-548o	0.343177	9.00964	0.798339	chr7
hsa-miR-141	0.410183	22.7193	0.802814	chr12
hsa-miR-513a-5p	0.079168	5.43661	0.806668	chrX, chrX
hsa-miR-491-5p	-0.342043	15.0573	0.813808	chr9
hsa-miR-103	0.464885	21.5909	0.821857	chr20, chr5
hsa-miR-221	0.320602	18.9589	0.821857	chrX
hsa-miR-410	-0.297596	12.6332	0.823939	chr14
hsa-miR-940	-0.250583	18.0389	0.823939	chr16
hsa-miR-339-3p	0.0871972	15.8264	0.823939	chr7
hsa-miR-543	-0.264706	13.5846	0.823939	chr14
hsa-miR-34c-3p	0.108446	13.8473	0.823939	chr11
hsa-miR-556-3p	0.108965	5.48643	0.826536	chr1
hsa-miR-412	-0.166147	6.11375	0.827952	chr14
hsa-miR-330-3p	-0.111949	12.668	0.827952	chr19
hsa-miR-151-3p	0.0695135	17.4495	0.827952	chr8
hsa-miR-320b	-0.117921	19.8507	0.827952	chr8
hsa-miR-181a	0.306719	20.7673	0.827952	chr1, chr9
hsa-miR-372	-0.296801	6.32929	0.827952	chr19
hsa-miR-936	-0.23909	8.67982	0.827952	chr10
hsa-miR-143	0.412257	21.5552	0.827952	chr5
hsa-miR-144	-0.197206	15.3389	0.827952	chr17
hsa-miR-668	-0.25119	7.29089	0.827952	chr14
hsa-miR-302c	-0.126239	5.53304	0.827952	chr4
hsa-miR-579	0.253525	9.85214	0.829989	chr5
hsa-miR-345	-0.111684	15.3339	0.832667	chr14
hsa-miR-200c	0.283744	23.1543	0.832667	chr12
hsa-miR-125a-5p	0.265918	21.8082	0.832667	chr19
hsa-miR-320a	-0.0720676	20.5487	0.832667	chr8
hsa-miR-584	0.170761	11.3611	0.832667	chr5
hsa-miR-15b	0.317161	16.8712	0.832667	chr3
hsa-miR-484	0.193669	18.8189	0.834747	chr16
hsa-miR-2110	0.173205	15.4402	0.834747	chr10
hsa-miR-574-3p	0.227287	18.7298	0.834747	chr4
hsa-miR-142-5p	0.101201	19.1748	0.834747	chr17
hsa-miR-937	0.198937	11.3811	0.843794	chr8
hsa-miR-196b	0.207548	16.3975	0.843794	chr7
hsa-miR-380	-0.265846	9.035	0.848027	chr14
hsa-miR-134	0.24852	13.6752	0.850226	chr14
hsa-miR-369-5p	0.164987	11.6054	0.850226	chr14
hsa-miR-382	-0.225893	14.7063	0.850226	chr14
hsa-miR-299-5p	0.233883	13.4154	0.855172	chr14
hsa-miR-570	0.147428	12.4425	0.855172	chr3
hsa-miR-99b	0.219807	20.1768	0.855172	chr19
hsa-miR-450a	0.0848467	11.9666	0.856277	chrX, chrX
hsa-miR-489	-0.195966	12.2936	0.856816	chr7
hsa-miR-101	0.0594574	19.7832	0.857636	chr1, chr9
hsa-miR-324-3p	0.16438	17.3521	0.865579	chr17
hsa-miR-129-5p	-0.209666	7.59893	0.865579	chr7, chr11
hsa-miR-23b	0.0424732	22.7271	0.869186	chr19
hsa-miR-580	0.150799	6.88929	0.869186	chr5
hsa-miR-339-5p	-0.0531795	16.7112	0.869186	chr7
hsa-miR-107	0.19037	20.9438	0.873306	chr20, chr5
hsa-miR-183	0.0853076	16.8934	0.880772	chr7
hsa-miR-216a	-0.096141	12.3727	0.882885	chr2
hsa-miR-25	0.0418985	21.4664	0.893764	chr7
hsa-miR-147b	-0.133681	12.928	0.893764	chr15
hsa-miR-509-3p	-0.113682	11.6804	0.893764	chrX, chrX, chrX
hsa-miR-151-5p	0.0298795	20.5834	0.897948	chr8
hsa-miR-147	0.124175	9.65679	0.901896	chr9
hsa-miR-374b	0.0260512	19.2848	0.923649	chrX
hsa-miR-511	0.0643164	12.4796	0.928225	chr10, chr10
hsa-miR-450b-3p	0.0959629	8.94393	0.928225	chrX
hsa-miR-491-3p	0.0750918	9.91286	0.950831	chr9
hsa-miR-125b	-0.0585062	20.5475	0.951243	chr21, chr11
hsa-miR-1270	-0.0997011	9.45214	0.955275	chr19, chr19
hsa-miR-139-5p	-0.0477866	15.298	0.955275	chr11
hsa-miR-561	-0.0301784	5.54911	0.956297	chr2
hsa-miR-362-5p	-0.0478553	15.7011	0.959496	chrX
hsa-miR-21	-0.0152626	26.3008	0.966577	chr17
hsa-miR-193a-5p	-0.0436632	18.7027	0.976683	chr17
hsa-miR-627	0.0377964	10.1686	0.976683	chr15
hsa-miR-1908	-0.0387061	10.5209	0.976683	chr11
hsa-miR-98	0.0112466	18.7234	0.976683	chrX
hsa-miR-508-3p	-0.0348583	7.83643	0.976683	chrX
hsa-let-7g	0.00639668	22.0602	0.976683	chr3
hsa-miR-34b	0.0204892	11.925	0.976683	chr11
hsa-miR-654-3p	-0.00834779	13.6202	0.983406	chr14
hsa-miR-1468	-0.0229448	8.36964	0.987118	chrX
hsa-miR-30a	-0.00896119	16.3329	0.989564	chr6
hsa-miR-423-5p	-0.0098592	16.9379	0.990496	chr17
hsa-miR-708	-0.0022831	17.7355	0.992312	chr11
hsa-miR-218	0.00546687	16.2011	0.992312	chr4, chr5

## Sheet: Legend
S3 Table. Differentially expressed miRNAs across the sample case series
List of all analyzed miRNAs for all 56 Ella FFPE breast tumor samples processed. List illustrates the expression data from a quantitative RT-PCR after being analyzed on the R environment using the limma package. A positive log 2 fold change represents a miRNA overexpressed in the early postpartum group. A negative log 2 fold change represents a miRNA underexpressed in the early postpartum group. …
